# Supplementary material for: An optimized approach to study nanoscale sarcomere structure utilizing super-resolution microscopy with nanobodies
Source: PLoS One. 2024 Apr 30;19(4):e0300348. doi: 10.1371/journal.pone.0300348 (PMC11060602; doi:10.1371/journal.pone.0300348)
Supplement: S1 File — (XLSX) [file pone.0300348.s003.xlsx]

## Sheet: SL
Fixed	Fixed	Fixed	Unfixed	Unfixed	Unfixed
Muscle 1	Muscle 2	Muscle 3	Muscle 1	Muscle 2	Muscle 3
2.117	1.9505	2.246	2.638	1.693	2.303
2.0885	1.9685	2.193	2.8335	1.707	2.267
2.203	1.9225	2.3195	2.0905	1.669	2.343
2.1185	1.903	2.199	2.3865	1.7	2.2755
2.1285	1.9705	2.2695	2.348	1.69	2.177
2.1275	1.9045	2.1825	2.1805	1.6955	2.137
2.0415	1.986	2.1765	2.172	1.741	1.8775
2.0995	1.915	2.159	3.592
2.1615	1.922
	1.948
	1.9565			1.5575	2.1385
		2.195	2.3435	1.4735	2.284
2.133		2.2085	2.786	1.551	2.177
2.178		2.132	2.6825	1.5595	2.5145
2.1095	1.8495	2.225	2.4445	1.7415	2.303
2.179	1.919	2.163	2.629	1.5755	2.4835
2.1165	1.9005	2.181	2.299	1.6445
2.1115	1.936	2.19		1.2705
2.135	1.914	2.178		1.743
2.148	1.953	2.159		1.3505	1.7605
2.108	1.963	2.117	2.3825	1.5425	2.5315
2.089	1.9355		2.507	1.807	3.0025
1.9925	1.94		2.278	1.6345	2.648
	1.9595		2.732	1.721	1.8875
		2.217	2.8255	1.4335	2.386
		2.1545	2.915
2.12		2.227	2.71
2.1245	1.954	2.109
2.21	1.924	2.1665		1.499	2.0685
2.133	1.9135	2.2185		1.6815	2.169
2.226	1.946	2.1315	1.7415	1.704	2.4255
2.1055	1.9135	2.1755	2.271	1.7935	2.412
2.168	1.94	2.1385	2.322	1.5645	2.3625
2.1485	1.876	2.1305	2.6295	1.442	2.4465
2.1605	1.9125		2.148	1.736
	1.9245		2.3535	1.5645
	1.9475		2.3155	1.5195
	1.948	2.0945	2.2495	1.5435	2.1715
2.083		2.0885	1.6905	1.6245	1.99
2.098		1.971		1.5635	2.0925
2.1005		2.047			2.396
2.0995	1.918	2.0865			2.08
2.0485	1.915	2.1165	1.8645		3.072
2.0415	1.9775	2.117	1.778	1.4995	2.3425
2.095	1.939		2.012	1.543
2.0505	1.818		2.349	1.4335
2.068	1.9885		2.762	1.4485
2.0465	1.9635	2.1095	2.315	1.269	2.4525
	1.907	2.2265	1.653	1.3465	2.2415
	1.8665	1.976	2.3885	1.514	1.986
	1.9465	2.003	2.23	1.38	1.8155
2.1475		2.0935	1.8825	1.43	2.537
2.085		2.1285		1.4795	2.2815
2.064		2.075		1.265	2.3115
2.1015	1.9725	2.103		1.42	2.069
2.067	1.9285	2.098	2.3335		2.275
2.1235	1.971	2.0765	1.995
2.149	1.918		2.511
2.0915	1.948		1.948	1.443
2.085	2.008		1.771	1.411	1.8265
1.992	1.9905	2.1	2.385	1.376	1.5995
2.1495	1.99	2.0295	2.212	1.4805	1.6505
2.074	1.9565	2.125	2.002	1.351	1.6555
	1.9385	2.065	2.496	1.3535	1.8525
	1.856	2.0885		1.4635	1.9645
		2.0745		1.4715	1.647
2.058		2.078		1.511	1.7425
2.0635		2.061	2.1115		1.8665
2.0565	1.9545	2.0815	2.3935
2.0625	1.9785		2.3295
2.102	1.9725		2.421	1.5065
2.057	1.9585		2.399	1.4005	1.8
2.086	1.9945	2.122	2.229	1.522	1.591
2.0665	1.9785	2.143	2.1155	1.482	1.657
2.015	1.991	2.1525	2.3325	1.492	1.65
2.1565	1.913	2.1675	2.1035	1.4815	1.7825
	1.931	2.159		1.472	1.8905
	1.9425	2.137		1.5315	1.73
		2.196		1.4985	1.636
2.269		2.1475	1.9785		1.6645
2.1245		2.151	1.8765
2.2185	1.9685		2.0575
2.2585	1.929		2.6175	1.555
2.172	2.0205		2.74	1.4425	1.628
2.318	2.0075	2.141		1.49	1.767
2.199	2.008	2.0795		1.561	1.5945
2.15	1.9125	2.164		1.6635	1.6955
2.263	1.993	2.1235	2.035	1.613	1.845
	1.9745	2.182	2.203	1.5605	1.7515
	1.9505	2.147	2.0025	1.5905	2.122
	1.8765	2.157	2.1075	1.8125	2.029
2.248		2.0855	2.041
2.0835		2.145	2.074
2.2545			1.9235
2.215	1.9755			1.648
2.2135	1.95			1.58	1.2455
2.184	2.002	2.085		1.269	1.4865
2.17	1.988	2.1215	2.17	1.53	1.5965
2.216	1.9765	2.1595	2.4245	1.6305	1.638
2.2575	1.9815	2.104	2.59	1.502	1.721
2.1245	1.955	2.0985	2.684	1.424	1.654
	1.991	2.162	2.3275	1.5335	1.51
	1.972	2.1165	2.8185	1.707	1.4925
	1.962	2.1355	2.5055	2.2095	1.565
2.1765	1.945	2.0835		2.071	1.76
2.083				1.7525	1.5445
2.255					1.4895
2.2615			1.838		1.42
2.146		2.1375	1.8235
2.248		2.123	2.035	1.4555
2.2025		2.1245	2.0385	1.466
2.1505	2.1005	2.127	1.9835	1.5955	1.5085
2.2325	2.1665	2.1395	2.3415	1.528	1.245
2.1775	2.117	2.112	2.1355	1.4805	1.302
	2.0535	2.1055	2.663	1.555	1.515
	2.236	2.1345	2.371	1.699	1.6945
	2.112	2.015	1.6345	2.1505	1.6615
2.187	2.232				1.435
2.228	2.1265				1.4005
2.3225	2.0965				1.512
2.173	2.133	2.141	2.1875	1.558	2.062
2.176		2.1485	1.7195	1.701	1.239
2.187		2.1585	1.9315	1.725	1.3675
2.243		2.1695	1.9895	1.684	1.3705
2.096	2.0845	2.127	2.25	1.65	1.201
2.226	2.0965	2.133	2.593	1.8335
2.241	2.1845	2.122	2.199	2.0025
	2.121	2.177	2.6885	1.764
	2.1265	2.1455	2.416	1.945	1.4655
	2.0975	2.1455	2.2635		1.4145
1.927	2.208				1.648
2.0245	2.131				1.5145
2.0515	2.1385			1.654	1.5505
2.0425	2.111	2.189	1.854	1.83	1.534
2.09		2.096	2.5595	1.602	1.522
2.1065		2.169	2.321	1.5735	1.5005
2.008		2.178	2.118	1.7735	1.505
2.0145	2.0575	2.1325	1.976	1.5995	1.46
2.108	2.166	2.213	2.825	1.6785	1.4645
2.0075	2.074	2.0865	2.4465		1.582
2.062	2.1445	2.1675	2.631
2.0645	2.0965	2.158	1.715
	2.1645			1.5795
	2.0865			1.71
	2.1055			1.7765
2.0675	2.1235		2.41	1.7125
2.0645	2.1495	2.0565	2.4625	1.841
1.9655		2.048	2.549	1.982
2.1175		2.0585	2.59	1.763	2.23
1.9845		2.0705	2.5225		1.5975
2.089	2.157	2.081	2.6565		2.663
2.0975	2.16	2.0885	2.6045		2.529
2.053	2.2025	2.059	2.6915		2.1635
2.0755	2.0515	2.0855	2.266		1.864
2.101	2.108	2.0355			2.1135
2.025	2.1555	2.0875			2.2135
2.003	2.108			2.2555	1.9135
	2.1855		2.106	2.902	1.747
	2.129		2.043	2.665	1.598
	2.0735	2.1445	3.0075	2.3505	1.581
2.064	2.1335	2.1035	2.436	2.35	2.779
1.976		2.0705	2.35	2.823	2.346
2.0585		2.1045	2.49	2.76	3.2955
2.0435		2.08	3.197	2.8075	2.1135
2.082	2.1615	2.053	3.2045	2.7125	2.2465
2.0315	2.1015	2.128		2.5395
1.82	2.214	2.1065		2.7915
2.184	2.187	2.048		2.8545
2.086	2.094		2.5315	2.76	2.0465
2.048	2.103		2.658	2.4135	2.2865
2.0915	2.1385		3.2505	2.886	1.8375
1.999	2.0235	2.0835	2.5805	2.76	1.8685
		2.1345	3.0545	2.965	2.412
		2.186	2.4785	3.0285	1.326
		2.0515	2.2575	2.3345	2.2655
1.975	2.354	2.096		2.9335	2.5265
2.0205	2.324	2.0675			2.151
2.227	2.298	2.081			1.7015
1.961	2.3235	2.055			1.838
2.0055	2.2815	2.1		2.301	2.5785
2.0525	2.3885			3.1705
	2.411			2.29
	2.3995		1.96	2.256
	2.4035		1.8825	2.9555	1.547
			1.5295	2.708	1.9195
				2.922	1.576
2.092		2.1555		3.0005	1.7745
2.0485	2.335	1.9535		3.3845	2.338
2.073	2.201	2.0375	2.0025	2.719	3.0885
1.982	2.2895	2.0395	2.03	2.7185	2.507
2.1075	2.3095	2	1.9755
2.041	2.326	2.09	2.0745
2.0745	2.402	1.894	2.318
2.0225	2.322	2.041	2.4395	2.6385	2.464
	2.3025	1.965	1.9975	2.735	2.327
	2.427			2.783	1.536
	2.394			2.8305	1.711
2.0735	2.46			2.9745	2.335
1.9985		2.171	1.821	2.815	1.8935
2.05		2.139	2.268	2.9425	1.6805
2.0095		2.2755	1.8935	2.671	2.502
2.064	2.207	1.8895	1.706		1.5505
2.0515	2.2995	2.0305	1.8205		2.259
2.013	2.281	2.094	2.347		1.3685
2.0095	2.262	2.011	2.91	2.6815
2.0635	2.4345	2.128	2.014	3.0685
2.05	2.2465	1.969	2.0385	3.0425
2.0145	2.269			2.819	1.797
	2.393			3.0165	1.611
	2.2985			2.406	1.6525
	2.417	2.149	2.112	2.802	1.5225
2.013	2.372	1.982	1.985	3.352	1.3375
2.0205		2.2705	1.916		1.483
2.075		1.9435	2.188	2.7245	1.6515
1.9705		2.0625	1.9365		1.41
2.032	2.1935	2.051			1.3775
2.0365	2.248	2.273			1.2815
2.017	2.3725	2.028			1.402
2.0245	2.224	1.937	1.4875
2.0285	2.3455		2.055
2.0245	2.319		2.161
2.0435	2.421		1.693		1.5725
	2.358	2.084	1.571		2.325
	2.359	2.103	0.7745		1.659
		1.975	1.7715		1.621
2.046		2.2695	1.676		1.1
1.9855		2.095	1.8385		2.1795
2.017	2.232	2.1335	2.651		1.2835
2.0505	2.3345	2.036	2.607		1.5145
2.022	2.1325	1.9885			2.518
2.005	2.2105	2.1765			1.8425
2.0385	2.3335				1.177
1.964	2.3235		1.4845		1.495
2.0035			1.5615		1.7365
2.0185		2.188	1.4275
2.054		2.08	1.813
	1.9755	1.987	1.5565
	2.1225	2.096	1.628		1.7035
	2.075	2.116	1.3045		1.4985
2.068	2.0995	2.0685			1.6865
2.013	2.095	2.1395			1.891
2.0415	2.0585	2.0195			1.8735
2.0655	2.09	2.0295	1.679		1.7885
1.9625	2.0725		1.2355		1.618
2.03	2.054		2.047		1.465
2.003			1.496		1.516
		2.1405	1.594
		2.18	1.603
	2.1485	2.1905	2.0385
1.9705	2.108	2.1605			1.612
1.9235	1.9645	2.157			1.2715
1.9745	2.143	2.1345			1.595
2.0545	2.09	2.194	1.571		1.523
2.033		2.135	1.3395		1.6035
1.8405		2.0695	1.7455		1.3285
2.0055		2.1525	1.5245		1.3605
1.962	2.072		1.786		1.4985
1.931	2.012		1.438		1.5795
1.958	2.0055		1.6405		1.8135
	2.1015	2.1445	1.276		2.811
	2.15	2.2015
	2.0755	2.133
1.997	2.1755	2.152
2.028	2.179	2.1395	1.596		2.736
2.009	2.1705	2.185	1.384		2.378
2.006		2.1405	1.3215		2.606
2.02		2.1305			3.431
1.956		2.1595			2.291
2.057	1.9985	2.147			3.0075
1.9275	2.1665		2.0305		1.987
1.9415	2.128		1.735		2.1825
1.986	2.127		1.2775		1.857
	2.1015	2.0685			1.987
	2.042	2.1475			2.6275
		2.244			2.812
2.114		2.129	1.6765
2.0345		2.144	1.683
2.061	2.182	2.2205	2.0155
2.025	2.138	2.076	1.786		1.8735
1.9725	2.0855	2.18	1.7745		1.9925
2.0025	2.083	2.1115			1.953
1.9985	2.177	2.193			1.7545
2.0125	2.1615	2.0565			2.399
1.9865	2.139		1.6875		1.9625
2.0295	2.1645		1.776		1.913
1.978			1.7085		2.131
		2.09	1.829		1.824
		2.1595	1.8545		1.9335
	2.148	2.134	2.0645		1.2985
2.017	2.1575	2.165	1.3675		1.7845
2.004	2.1505	2.2045	1.9125		2.0815
2.035	2.138	2.143	1.839		1.9825
1.988	2.1	2.0375	2.091		2.1905
2.044	2.204	2.1145	1.687		1.8635
1.9985	2.157	2.116			2.429
2.054	2.0785	2.093			2.964
2	2.1285	2.142			2.1805
2.022	2.16		1.74		2.1115
1.999			1.568		2.0815
			1.6675		1.8835
		2.1325	1.5725		2.607
	2.1695	2.0465	2.046		1.8935
1.979	2.1985	2.11	1.7685		1.9825
2.071	2.153	2.0755	1.969
1.959	2.136	2.078	1.7305
2.078	2.1385	2.12	1.84
1.988	2.2075	2.1045			0.8075
2.029	2.1225	2.068			1.9255
2.0185	2.1665	2.036			1.77
1.985	2.108		2.402		2.2025
2.02			1.97		1.697
1.99			1.899		2.0065
1.9995		2.155	2.452		2.7575
	2.133	2.1175	2.497		3.1165
	2.1885	2.1325	1.5955		2.227
	2.195	2.1955			2.154
1.9595	2.143	2.1055			2.031
1.9145	2.1435	2.1225			2.227
1.868	2.206	2.204	1.6425		2.6515
1.8195	2.1265	2.1	1.8415		2.048
1.8425	2.1835	2.1285	1.679		1.982
1.9585	2.193		1.8255		1.9255
1.901			1.978		2.1695
1.9255			1.9465		2.8065
1.9375		2.1465	1.464		1.827
1.8785	2.168	2.0855	1.7365		1.648
1.8805	2.182	2.1565	1.915
	2.2075	2.1605	2.151
	2.171	2.1735	1.6735
	2.1795	2.191			2.231
2.002	2.209	2.1225			2.057
1.915	2.2635	2.1825			2.087
1.861	2.1295	2.1025	1.71		2.1365
1.9095	2.1975		1.5945		2.2235
1.879			1.811		2.057
1.853			1.661		2.043
1.885		2.153	1.622		2.274
1.873	2.1665	2.1695	1.365		2.2525
1.992	2.245	2.171	1.4845		2.534
1.8945	2.1505	2.1505	1.573		2.1435
1.869	2.1395	2.1765			1.6535
	2.2115	2.045			2.0285
	2.236	2.167
	2.2495	2.134	1.5535
1.9095	2.262	2.1375	1.6585
1.946	2.2385		1.76
1.834			1.7035
1.9005			1.6265
1.922		2.1805	1.4655
1.948	2.23	2.2125	1.567
1.884	2.25	2.0995	1.543
1.946	2.225	2.2215	1.658
1.9725	2.1555	2.085
1.894	2.2475	2.116
1.826	2.2965	2.128
	2.1715	2.1425	1.763
	2.2465	2.1725	1.3945
	2.167	2.0745	1.6645
1.971			1.3255
1.9415			1.5925
1.9485			1.64
1.9465	2.2435	2.186	1.3875
1.9385	2.2185	2.1715	1.497
1.858	2.239	2.204	1.517
1.92	2.219	2.124	1.4665
1.9485	2.228	2.125	1.6775
1.9525	2.21	2.189
1.917	2.2145	2.0875
1.8955	2.245	2.14
	2.245	2.146	1.519
	2.17	2.153	1.4785
			1.551
1.887			1.6335
1.93			1.6095
1.8775	2.1925	2.0895	1.6385
1.9455	2.2315	2.1335	1.7055
1.772	2.2355	2.2105
1.9345	2.2265	2.139
1.9635	2.231	2.225
1.9545	2.2195	2.199	1.489
1.908	2.216		1.4365
1.8565	2.227		1.4325
	2.186		1.378
	2.1445	2.1375	1.4595
		2.1505	1.498
1.8735		2.104	1.556
1.906		2.07
1.849	2.2805	2.1885
1.9335	2.253	2.0955
1.864	2.2975	2.117	1.5515
1.9265	2.2735	2.0355	1.519
1.9445	2.2795	2.22	1.5865
1.949	2.2705	2.1145	1.686
1.909	2.258		1.474
1.916	2.3125		1.7815
1.9515	2.236		1.5475
		2.149	1.594
		2.004
		2.1765
	2.2905	2.134
1.983	2.2915	2.1005	1.65
1.8965	2.2425	2.033	1.5615
1.8635	2.285	2.2125	1.7235
1.922	2.2855	2.161	1.9515
1.8425	2.2745	2.1625	1.762
1.8935	2.2645		1.8935
2.007	2.237		1.539
1.972			1.5425
1.878		2.138	1.766
1.9475		2.0535	1.5845
1.9415		2.1905
		2.1305
		2.113
		2.119	1.5165
1.95		2.157	1.849
1.897		2.159	1.7755
1.893		2.132	1.6895
1.9555		2.0925	1.8025
1.884			1.8295
1.8625			1.736
2.0265			1.7355
1.8865		2.097	1.5765
1.9375		2.1365	1.6095
1.8465		2.075	1.6625
1.965		2.142
		2.147
		2.09
		2.161	1.6975
1.9515		2.111	1.9875
1.877		2.052	1.595
1.8655			1.714
1.958			1.864
1.8955			1.59
1.9355		2.033	1.4715
1.957		2.026	1.4665
1.859		2.0045	1.547
1.9395		1.9725	1.472
1.8735		1.9415	1.418
1.9955		2.0955	1.547
1.9005		2.0595
		1.9815
		1.962
		1.8935	1.6325
1.895			2.12
1.945			1.5305
1.9755			1.566
1.89		2.013	1.5215
1.974		2.037	1.672
1.955		2.0785	1.748
1.9215		1.9005	1.4945
1.983		2.037	1.504
1.9385		2.007	1.526
1.99		2.0255	1.4905
		2.047	1.6145
		2.039
		2.0255
1.881
1.913
1.931
1.9435		2.007
1.912		2.026
1.8235		2.0065
1.818		2.04
		2.0605
		2.0185
		2.074
1.876		2.068
1.9485		2.025
1.8595		2.013
1.8435
1.8715
1.864
1.837		1.9535
1.9265		2.025
1.874		2.004
1.8615		2.134
1.888		2.048
		2.026
		2.0855
		2.083
1.867		2.0855
2.006		2.0425
1.8255
1.863
1.8695
1.8235		2.08
1.9325		2.0855
1.9085		2.0515
1.8945		2.0555
1.8445		1.981
1.8965		2.002
		2.0465
		2.0165
		2.0975
1.857		1.9785
1.8245
1.8655
1.853
1.937
1.9395
1.9065
1.8625
1.944
1.9115
1.9715
1.9
1.9265
1.9385
1.905
1.814

## Sheet: ZDW
Confocal + IgG	Confocal + IgG	Confocal + IgG	Confocal + IgG	Confocal + IgG	Super Res + IgG	Super Res + IgG	Super Res + IgG	Super Res + IgG	Super Res + IgG	Super Res + VHH	Super Res + VHH	Super Res + VHH	Super Res + VHH	Super Res + VHH
Muscle 1	Muscle 2	Muscle 3			Muscle 1	Muscle 2	Muscle 3			Muscle 1	Muscle 2	Muscle 3	Muscle 4	Muscle 5
0.433	0.347	0.433			0.057	0.17	0.285			0.047	0.057	0.031	0.015	0.018
0.389	0.352	0.409			0.059	0.063	0.229			0.017	0.023	0.038	0.017	0.022
0.398	0.409	0.365			0.175	0.174	0.159			0.035	0.019	0.022	0.062	0.05
0.422	0.494	0.378			0.173	0.174	0.173			0.1	0.055	0.024	0.014	0.018
0.463	0.458	0.334			0.116	0.454	0.229			0.059	0.116	0.054	0.018	0.12
0.402	0.509	0.409			0.173	0.11	0.18			0.053	0.112	0.032	0.055	0.015
0.551	0.43	0.35			0.055	0.178	0.181			0.053	0.111	0.053	0.018	0.061
0.4	0.414	0.203			0.117	0.241	0.125			0.059	0.167	0.045	0.126	0.062
0.239	0.362	0.289			0.11	0.229	0.188			0.041	0.108	0.038	0.131	0.058
0.302	0.448				0.057	0.292	0.167			0.053	0.05	0.054	0.064	0.061
	0.438				0.116	0.288	0.354			0.047	0.055	0.034	0.073	0.058
	0.411	0.357			0.114	0.158	0.222			0.053	0.055	0.058		0.021
0.477		0.371			0.052	0.114	0.34			0.059	0.11	0.063		0.058
0.377		0.366			0.169	0.178	0.223			0.053	0.054	0.024	0.059	0.058
0.411	0.35	0.332			0.057	0.458	0.229			0.053	0.055	0.031	0.062	0.029
0.336	0.253	0.42			0.171	0.106	0.236			0.047	0.014	0.055	0.021	0.119
0.474	0.377	0.398			0.171	0.106	0.181			0.026	0.052	0.052	0.017	0.123
0.285	0.388	0.448			0.116	0.059	0.347			0.022	0.019	0.045	0.037	0.05
0.208	0.322	0.388			0.114	0.228	0.223			0.048	0.05	0.111	0.02
0.41	0.348	0.35					0.256			0.113	0.108	0.059	0.06
0.302	0.384	0.38			0.059					0.018	0.05	0.022	0.03	0.023
0.218	0.402	0.314			0.055	0.115				0.052	0.169	0.052	0.02	0.019
0.252	0.419				0.113	0.118	0.074			0.066	0.111	0.056	0.023	0.016
0.347	0.333				0.06	0.171	0.12			0.061	0.177	0.055	0.023	0.016
	0.302	0.292			0.114	0.056	0.046			0.153	0.116	0.047		0.016
		0.324			0.112	0.115	0.16			0.109	0.106	0.056		0.06
0.367		0.337			0.172	0.057	0.06			0.057	0.162	0.052	0.013	0.067
0.381	0.39	0.357			0.058	0.062	0.037			0.171	0.114	0.026	0.039	0.128
0.366	0.34	0.445			0.173	0.172	0.064			0.048	0.054	0.052	0.026	0.065
0.49	0.368	0.456			0.172	0.34	0.119			0.165	0.171	0.031	0.023	0.063
0.456	0.399	0.463			0.171	0.174	0.114			0.105	0.03	0.05	0.036	0.123
0.474	0.337	0.458			0.174	0.171	0.056			0.162	0.057	0.059	0.036	0.123
0.499	0.418	0.345			0.287	0.115	0.059			0.057	0.019	0.05	0.036	0.062
0.487	0.402	0.472			0.114	0.168	0.17			0.052	0.015	0.05	0.035	0.125
0.446	0.134	0.465			0.231	0.168	0.11			0.017	0.167	0.11	0.041	0.128
0.313	0.323				0.114	0.112	0.124			0.026	0.211	0.055	0.036
	0.376				0.056	0.227	0.055			0.053	0.098	0.031	0.025
	0.407	0.433			0.115	0.065	0.124			0.027	0.024	0.05	0.061	0.121
0.399	0.329	0.474			0.174	0.115	0.12			0.109	0.162	0.052	0.056	0.057
0.403		0.485				0.06	0.051			0.056	0.158	0.111	0.036	0.027
0.423		0.373			0.171	0.068	0.023			0.059	0.102	0.115	0.051	0.057
0.412	0.345	0.291			0.173	0.059	0.11			0.166	0.163	0.11	0.072	0.058
0.315	0.207	0.304			0.111		0.175			0.168	0.049	0.108		0.063
0.434	0.325	0.379			0.111		0.174			0.224	0.105	0.173		0.057
0.413	0.394	0.337			0.114	0.017	0.293			0.224	0.041	0.11	0.024	0.063
0.371	0.316				0.229	0.014	0.23			0.056	0.114	0.165	0.024	0.043
0.322	0.278				0.118	0.031	0.12			0.218	0.057	0.108	0.037	0.054
0.338	0.407	0.411			0.233	0.063				0.116	0.056	0.052	0.051	0.067
0.303	0.41	0.36			0.173	0.23				0.168	0.025	0.037	0.068	0.127
	0.47	0.641			0.056	0.024	0.115			0.113	0.052	0.05	0.078	0.187
	0.353	0.441			0.173	0.172	0.115			0.023	0.026	0.023	0.031	0.19
0.434	0.372	0.457			0.116	0.118	0.118			0.023	0.049	0.054	0.023	0.187
0.435		0.334			0.169	0.118	0.167			0.022	0.025	0.108	0.051
0.433		0.387			0.173	0.058	0.18			0.015	0.052	0.113	0.037
0.523	0.377	0.405			0.227	0.174	0.167			0.023	0.02	0.221	0.013
0.422	0.322	0.399			0.173	0.117	0.164			0.016	0.021	0.042	0.02
0.368	0.355	0.451			0.113	0.292	0.112			0.056	0.026	0.101	0.041	0.177
0.403	0.335	0.416			0.173	0.055	0.17			0.1	0.17	0.163
0.273	0.507				0.054	0.225	0.115			0.049	0.167	0.105
0.218	0.513					0.174	0.233			0.05	0.17	0.029	0.063	0.183
0.346	0.355	0.243			0.116	0.283	0.17			0.166	0.133	0.113	0.029	0.073
0.358	0.342	0.373			0.172	0.175	0.181			0.113	0.221	0.059	0.012	0.055
0.447	0.322	0.372			0.175	0.175	0.124			0.103	0.02	0.163	0.126	0.232
0.359	0.377	0.442			0.175	0.172	0.112			0.049	0.022	0.159	0.04	0.116
	0.332	0.46			0.173	0.17	0.052			0.046	0.012	0.063	0.012	0.231
	0.316	0.413			0.115	0.058	0.059			0.165	0.022	0.046	0.034	0.104
0.442		0.474			0.17		0.065			0.218	0.022	0.051
0.456		0.376			0.171		0.132			0.052	0.108	0.059
0.369	0.373	0.424			0.116	0.056	0.055				0.116	0.059	0.063	0.02
0.358	0.428	0.517			0.175	0.014	0.066				0.225	0.105	0.027	0.122
0.289	0.405				0.173	0.058	0.056				0.169	0.039	0.018	0.126
0.455	0.46				0.228	0.016	0.033				0.111	0.057	0.063	0.049
0.421	0.377	0.474			0.115	0.061	0.052				0.11	0.058	0.062	0.13
0.421	0.424	0.514			0.227	0.059	0.112				0.023	0.063	0.13	0.134
0.368	0.403	0.474			0.288	0.174					0.056	0.052	0.067
0.4	0.341	0.441			0.173	0.116					0.047	0.057	0.018
0.283	0.363	0.47			0.116	0.175	0.07				0.051	0.12	0.058	0.127
	0.341	0.462			0.172	0.116	0.059				0.047	0.044	0.031	0.253
	0.384	0.452			0.116	0.018	0.036				0.057	0.058		0.122
0.4		0.428				0.058	0.118				0.108	0.063		0.136
0.314		0.407			0.115	0.06	0.071				0.104	0.043	0.018	0.067
0.415	0.331	0.393			0.117	0.058	0.059				0.061	0.053	0.064
0.314	0.378				0.115	0.17	0.113				0.108	0.029	0.039
0.315	0.272				0.062	0.061	0.124				0.104	0.029	0.021	0.041
0.315	0.355	0.408			0.117	0.012	0.165				0.047	0.033	0.044	0.111
0.173	0.332	0.398			0.111	0.056	0.23				0.108	0.015		0.048
0.423	0.268	0.287			0.17	0.057	0.112				0.052	0.042		0.18
0.313	0.381	0.305			0.17	0.116	0.112				0.032	0.023	0.015	0.035
0.391	0.365	0.312			0.111		0.172					0.042	0.018
	0.39	0.404			0.111		0.112					0.101	0.059
	0.357	0.438			0.171	0.11	0.165					0.047	0.016	0.121
0.291	0.294	0.358			0.171	0.017	0.183					0.113	0.018	0.125
0.335		0.373			0.17	0.29	0.166					0.047	0.059	0.026
0.38		0.379			0.17	0.06	0.23					0.11	0.061	0.038
0.347	0.336				0.173	0.401	0.047					0.105	0.027	0.049
0.413	0.353				0.345	0.034	0.231					0.114	0.015	0.064
0.346	0.373	0.345			0.17	0.055	0.124					0.102	0.029	0.06
0.368	0.419	0.323			0.228	0.057	0.13					0.051	0.034	0.125
0.366	0.397	0.268			0.229	0.116	0.107					0.106		0.038
0.258	0.358	0.249				0.231	0.165					0.101		0.061
0.307	0.387	0.217				0.058	0.212					0.032	0.026	0.061
0.402	0.431	0.206			0.058	0.17	0.053					0.043	0.034	0.034
	0.377	0.244			0.116	0.057						0.059	0.06	0.023
	0.363	0.251			0.06	0.118						0.052	0.062	0.053
0.39	0.257	0.214			0.057	0.176	0.053					0.038	0.018	0.045
0.509	0.363	0.219			0.056	0.06	0.106					0.031		0.031
0.425					0.117	0.065	0.044					0.038		0.023
0.453					0.117		0.062					0.062	0.064	0.061
0.466		0.303			0.115		0.23					0.048	0.03	0.057
0.324		0.304			0.058	0.018	0.054					0.052	0.047
0.324		0.36			0.058	0.06	0.116					0.045	0.047
0.387	0.249	0.347			0.116	0.177	0.049					0.052	0.034	0.011
0.39	0.196	0.369			0.173	0.066	0.058					0.111	0.047	0.063
0.399	0.141	0.366			0.058	0.179	0.053					0.052	0.03	0.007
0.434	0.291	0.422			0.059	0.053	0.062					0.059		0.014
	0.188	0.401			0.056	0.173	0.031					0.058		0.014
	0.442	0.45			0.058	0.166	0.107					0.052	0.041	0.032
0.228	0.408	0.294			0.056	0.171	0.058					0.115	0.051	0.117
0.262	0.318				0.057	0.052	0.111					0.052	0.054	0.029
0.434	0.273				0.061	0.024	0.067					0.049	0.044	0.114
0.389	0.294	0.336				0.027	0.177					0.024		0.06
0.175	0.28	0.332				0.061	0.057					0.034
0.267		0.357			0.115	0.237	0.173						0.016
0.347		0.4			0.115	0.232	0.115						0.022	0.019
0.401	0.358	0.411			0.113	0.294	0.178						0.122	0.025
0.251	0.313	0.411			0.015	0.166	0.124						0.061	0.014
0.293	0.312	0.467			0.058	0.058	0.106						0.058	0.015
0.301	0.315	0.411			0.057	0.231	0.12						0.055	0.015
	0.303	0.353			0.119	0.116	0.111						0.119	0.019
	0.146	0.452			0.115								0.065	0.026
0.228	0.303	0.465			0.115								0.064	0.021
0.196	0.037				0.115	0.059	0.22						0.068	0.035
0.355	0.143				0.118	0.069	0.225						0.058	0.03
0.356	0.162	0.397			0.115	0.025	0.055						0.061	0.057
0.337	0.236	0.415			0.113	0.061	0.184							0.022
0.391		0.411			0.011	0.115	0.055							0.035
0.324		0.475			0.115	0.115	0.053						0.021	0.026
0.304	0.226	0.425			0.115	0.054	0.357						0.056	0.017
0.289	0.259	0.414			0.113	0.118	0.064						0.028	0.031
0.423	0.337	0.398			0.173	0.113	0.117						0.024	0.046
0.292	0.357	0.303			0.055	0.057	0.234						0.069	0.018
0.424	0.346	0.31				0.233	0.235						0.06
0.401	0.389	0.376				0.17	0.229						0.06
	0.204				0.017	0.231	0.294
	0.445				0.117	0.236	0.283
0.391	0.444				0.117	0.116	0.234						0.118
0.444	0.303	0.402			0.116	0.116	0.288						0.125
0.553	0.326	0.383			0.114	0.11	0.282						0.074
0.402		0.443			0.118	0.115	0.224						0.066
0.529		0.394			0.057	0.062	0.155						0.029
0.466	0.303	0.369			0.229		0.16						0.018
0.444	0.377	0.271			0.117		0.219						0.037
0.431	0.333	0.408			0.116	0.175	0.165						0.052
0.385	0.208	0.38			0.113	0.175	0.229						0.066
0.612	0.395	0.369			0.173	0.298
0.444	0.335	0.382			0.116	0.058
0.474	0.388	0.429			0.016	0.17	0.065						0.062
0.31	0.412				0.115	0.059	0.12						0.014
	0.285				0.061	0.07	0.061						0.034
	0.331	0.241			0.113	0.059	0.11						0.073
0.311	0.294	0.4			0.115	0.222	0.062						0.02
0.289	0.321	0.367			0.114	0.181	0.052						0.034
0.311		0.434				0.064	0.029						0.037
0.466		0.399				0.111	0.165						0.02
0.379	0.267	0.425			0.059	0.064	0.175						0.028
0.331	0.228	0.197			0.173	0.058	0.055
0.42	0.407	0.357			0.114	0.052	0.177
0.746	0.147	0.314			0.116	0.17	0.339
0.368	0.205	0.368			0.114	0.275	0.404
0.494	0.271				0.062	0.164	0.239
0.48	0.219				0.118	0.134	0.281
0.423	0.08	0.257			0.171	0.234	0.23
0.247	0.445	0.162			0.116	0.409	0.288
		0.203			0.175	0.064	0.229
		0.443			0.116		0.181
0.403	0.593	0.476			0.055		0.343
0.397	0.537	0.416			0.059	0.116	0.343
0.29	0.473	0.401			0.057	0.058	0.175
0.18	0.667	0.365			0.114	0.038	0.23
0.382	0.614	0.267			0.171	0.056
0.281	0.433	0.293			0.175	0.045
0.348	0.706				0.115	0.055	0.281
	0.512				0.062	0.036	0.285
	0.625					0.058	0.231
	0.55					0.116	0.289
					0.175	0.11	0.231
0.304		0.4			0.175	0.057	0.231
0.312	0.434	0.257			0.112	0.116	0.222
0.309	0.54	0.368			0.168	0.061	0.108
0.299	0.53	0.315			0.343	0.058	0.399
0.409	0.443	0.076			0.227	0.177	0.277
0.278	0.5	0.142			0.113	0.227	0.457
0.178	0.53	0.324			0.115	0.113	0.33
0.299	0.532	0.312			0.112	0.124	0.398
0.42	0.508	0.274			0.113	0.066	0.331
	0.591	0.31			0.016		0.276
	0.603				0.118		0.272
0.232	0.569				0.229	0.117	0.281
0.111	0.523	0.269			0.236	0.068	0.339
0.322		0.291			0.173	0.059	0.339
0.258		0.311			0.175	0.068	0.389
0.385	0.4	0.306			0.12	0.127	0.331
0.343	0.488	0.255			0.113	0.176	0.385
0.296	0.289	0.32			0.116	0.117	0.335
0.354	0.377	0.168				0.177
0.357	0.453	0.278				0.157
0.276	0.43	0.3			0.114	0.088	0.047
0.286	0.473	0.222			0.063	0.058	0.055
0.431	0.557				0.172	0.049	0.17
	0.421				0.02	0.166	0.22
	0.41	0.355			0.058	0.167	0.17
0.408	0.486	0.399			0.06	0.137	0.22
0.354	0.58	0.499			0.114	0.137	0.228
0.285		0.606			0.013	0.079	0.233
0.323		0.351			0.06		0.348
0.262	0.312	0.346			0.114		0.224
0.262	0.443	0.262			0.115	0.119	0.28
0.223	0.593	0.51			0.115	0.038	0.233
0.315	0.5	0.302			0.115	0.031	0.03
0.3	0.41	0.206			0.058	0.077	0.445
0.293	0.389				0.059	0.114	0.348
0.338	0.637				0.059	0.171	0.525
0.331	0.443	0.325			0.013	0.122	0.564
	0.549	0.539			0.119	0.176	0.504
	0.347	0.353			0.232	0.168	0.678
0.313		0.357				0.065	0.398
0.297		0.316				0.057	0.504
0.31	0.312	0.248			0.114	0.05	0.462
0.332	0.278	0.367			0.232	0.167
0.313	0.365	0.291			0.174	0.184
0.267	0.51	0.226			0.058	0.115	0.164
0.209	0.563	0.517			0.115	0.114	0.126
0.3	0.388				0.174	0.065	0.17
0.284	0.585				0.059		0.107
0.281		0.239			0.113		0.17
0.242		0.445			0.059	0.173	0.183
0.372	0.358	0.367			0.01	0.229	0.177
	0.419	0.193			0.118	0.039	0.127
	0.498	0.347			0.115	0.039	0.069
0.386	0.496	0.457			0.113	0.05	0.051
0.368	0.419	0.4			0.058	0.116	0.064
0.25	0.507	0.463			0.115	0.062	0.234
0.139	0.476	0.314			0.115	0.078	0.328
0.314	0.446	0.271			0.058	0.178	0.341
0.271	0.465				0.113	0.173	0.341
0.289	0.443				0.171	0.229	0.461
0.257		0.38			0.014	0.178	0.057
		0.373				0.045	0.296
	0.347	0.549				0.062	0.55
0.365	0.26	0.344			0.116	0.223	0.518
0.398	0.278	0.431			0.058	0.229	0.575
0.333	0.303	0.431			0.015	0.111
0.358	0.333	0.422			0.015
0.411	0.367	0.354			0.114		0.226
0.343		0.264			0.06	0.164	0.358
0.338		0.351			0.119	0.175	0.292
0.347	0.443	0.476			0.107	0.278	0.24
0.187	0.333				0.06	0.119	0.343
0.335	0.375				0.114	0.193	0.328
0.347	0.584	0.418			0.113	0.057	0.285
	0.497	0.405			0.062	0.283	0.27
	0.429	0.452			0.056	0.045	0.263
0.399	0.39	0.42			0.116	0.034	0.27
0.401	0.379	0.448			0.118	0.057	0.358
0.441	0.385	0.395			0.058	0.057	0.277
0.381	0.362	0.387			0.175	0.113	0.161
0.339		0.382			0.114	0.181	0.153
0.411		0.413			0.112	0.045	0.182
0.445	0.324	0.476				0.165	0.11
0.447	0.389	0.412				0.289	0.117
0.432	0.356				0.059	0.102	0.234
0.437	0.38				0.118	0.13	0.102
0.301	0.228	0.16			0.054	0.102	0.124
	0.389	0.433			0.117	0.091	0.11
	0.435	0.452			0.173		0.044
0.433		0.518			0.171
0.291		0.466			0.059	0.06
0.41	0.268	0.376			0.019	0.064	0.113
0.322	0.248	0.419			0.018	0.042	0.285
0.31	0.226	0.393			0.059	0.106	0.285
0.385	0.245	0.505			0.063	0.12	0.177
0.398	0.397	0.492			0.116	0.12	0.235
0.401	0.213	0.39			0.114	0.235	0.123
0.39	0.218	0.419			0.059	0.046	0.275
0.391	0.26				0.058	0.111	0.438
0.32	0.357				0.056	0.069	0.403
0.364		0.432			0.113	0.221	0.339
		0.416			0.065	0.226	0.383
	0.222	0.375			0.114	0.18	0.353
0.454	0.274	0.457			0.059	0.116	0.329
0.446	0.279	0.531				0.055	0.241
0.45	0.284	0.372				0.051	0.177
0.358	0.286	0.364			0.057	0.06	0.285
0.446	0.25	0.351			0.058	0.055	0.118
0.452	0.272	0.438			0.065	0.111	0.049
0.411	0.19	0.452			0.063	0.341	0.049
0.325	0.137	0.408			0.057	0.221	0.064
0.385	0.244	0.424			0.121	0.166	0.039
0.357	0.16				0.231	0.23
0.311					0.113	0.221
		0.334			0.172		0.118
	0.337	0.323			0.115		0.225
0.354	0.322	0.31			0.117	0.052	0.23
0.342	0.355	0.348			0.059	0.052	0.172
0.44	0.313	0.325			0.12	0.052	0.172
0.454	0.285	0.421			0.115	0.059	0.28
0.466	0.268	0.405			0.115	0.143	0.167
0.424	0.343	0.424			0.117	0.175	0.167
0.426	0.2	0.388			0.029	0.052	0.123
0.249	0.235	0.314			0.063	0.058	0.054
0.365	0.211				0.115	0.058	0.064
0.433						0.13	0.044
0.379		0.387				0.168	0.171
0.422	0.333	0.419			0.054	0.117	0.22
	0.413	0.378			0.062	0.117	0.402
	0.354	0.455			0.116	0.123	0.284
0.263	0.42	0.408			0.175	0.233	0.5
0.312	0.43	0.373			0.113	0.058	0.402
0.473	0.491	0.378			0.113	0.175	0.417
0.327	0.311	0.38			0.113		0.221
0.306	0.356	0.348			0.015		0.162
0.327	0.225	0.307			0.025	0.022	0.196
0.424	0.251				0.059	0.031
0.38					0.059	0.035
0.321		0.365			0.115	0.026	0.165
0.31	0.422	0.386			0.062	0.115	0.165
0.373	0.412	0.349			0.118	0.186	0.215
0.334	0.388	0.292			0.122	0.053	0.12
	0.377	0.443			0.059	0.075	0.171
	0.443	0.332			0.026	0.058	0.234
0.376	0.48	0.422			0.062	0.115	0.228
0.176	0.486	0.391			0.06	0.176	0.336
0.178	0.429	0.302				0.128	0.165
0.196	0.454	0.395				0.124	0.405
0.235	0.379				0.055	0.115	0.292
0.263					0.058	0.239	0.215
0.267		0.379			0.119	0.066	0.348
0.189	0.416	0.501			0.012	0.194	0.348
0.243	0.389	0.422			0.059		0.349
0.343	0.461	0.376			0.054		0.392
0.32	0.366	0.339			0.056	0.179	0.285
0.248	0.479	0.366			0.117	0.121	0.392
	0.528	0.466			0.056	0.041	0.164
	0.376	0.408			0.175	0.117	0.228
0.322	0.443	0.42			0.114	0.112	0.374
0.321	0.427	0.443			0.112	0.228	0.057
0.321	0.386				0.058	0.157
0.347					0.114	0.17
0.388		0.435			0.171	0.17	0.344
0.328	0.301	0.5			0.17	0.112	0.399
0.33	0.269	0.421			0.116	0.121	0.422
0.366	0.333	0.366			0.054	0.107	0.455
0.248	0.293	0.397			0.112	0.111	0.622
0.255	0.28	0.287				0.17	0.469
0.265	0.323	0.353				0.116	0.464
0.225	0.268	0.403			0.115	0.107	0.334
	0.249	0.456			0.172	0.223	0.385
	0.122	0.367			0.229	0.04	0.278
0.38	0.346	0.326			0.063	0.062	0.348
0.28					0.116	0.17	0.274
0.341					0.015		0.283
0.38	0.124	0.376			0.057		0.227
0.421	0.283	0.386			0.116	0.054	0.343
0.322	0.216	0.411			0.113	0.07	0.107
0.238	0.272	0.431			0.114	0.054	0.208
0.324	0.4	0.309			0.115	0.065	0.292
0.355	0.254	0.359			0.169	0.059	0.274
0.336	0.224	0.435			0.173	0.059	0.292
0.28	0.241	0.362			0.114	0.048
0.295	0.303	0.36			0.115	0.172
	0.303	0.344			0.058	0.038	0.167
	0.299	0.45			0.175	0.236	0.173
0.085					0.171	0.403	0.285
0.213					0.114	0.064	0.162
0.265	0.281	0.401			0.114	0.069	0.229
0.202	0.238	0.348				0.043	0.111
0.169	0.273	0.445				0.059	0.111
0.211	0.312	0.474			0.116	0.038	0.173
0.214	0.315	0.41			0.117	0.059	0.184
0.389	0.281	0.39			0.171	0.037	0.173
0.276	0.27	0.404			0.229	0.059	0.173
0.354	0.27				0.113	0.043	0.173
0.351	0.296				0.17		0.178
	0.328	0.378			0.115		0.279
	0.289	0.355			0.119	0.052	0.335
0.292		0.312			0.116	0.052	0.168
0.347		0.466			0.232	0.166	0.173
0.371	0.334	0.282			0.229	0.062	0.061
0.301	0.271	0.309			0.17	0.114	0.045
0.236	0.279	0.464			0.172	0.073	0.067
0.288	0.376	0.374			0.169	0.093
0.279	0.325	0.151			0.172	0.124
0.322	0.258	0.317			0.114	0.093	0.058
0.272	0.365	0.412			0.115	0.062	0.111
0.27	0.343				0.175	0.073	0.116
0.3	0.344				0.119	0.062	0.062
0.221	0.432	0.525			0.113	0.062	0.106
		0.437				0.186	0.222
		0.263				0.134	0.281
	0.268	0.57			0.116	0.072	0.043
0.238	0.357	0.352			0.289	0.114	0.043
0.332	0.424	0.419			0.231	0.175	0.121
0.207	0.413	0.355			0.23	0.072	0.058
0.282	0.379	0.44			0.174	0.062	0.053
0.152	0.39	0.546			0.114	0.052	0.179
0.447	0.379	0.461			0.175	0.207	0.227
0.32	0.392				0.112		0.169
0.152	0.368				0.176		0.111
0.272		0.33			0.177	0.054	0.106
0.23		0.438			0.23	0.056	0.107
0.261		0.383			0.174	0.059	0.024
0.272		0.378			0.233	0.058	0.121
		0.229			0.228	0.023
		0.429			0.226	0.06
0.186		0.443			0.23	0.041	0.039
0.232		0.489			0.172	0.053	0.211
0.312		0.491			0.116	0.056	0.127
0.326		0.537			0.225	0.022	0.118
0.235		0.394				0.059	0.162
0.247						0.059	0.162
0.326					0.053	0.062	0.108
0.279		0.482			0.023	0.117	0.162
0.228		0.38			0.013	0.053	0.079
0.241		0.467			0.23	0.055	0.172
0.3		0.467			0.116	0.056	0.172
0.302		0.485			0.118	0.06	0.177
		0.371			0.113	0.07	0.334
		0.453			0.056	0.115	0.285
0.262		0.515			0.171	0.112	0.172
0.207		0.459			0.059	0.017	0.23
0.227		0.435			0.112		0.27
0.32					0.116		0.226
0.272					0.118	0.119	0.348
0.267		0.378			0.115	0.116	0.348
0.4		0.338			0.057	0.03	0.398
0.296		0.3			0.06	0.03
0.344		0.407			0.116	0.029
0.359		0.214			0.058	0.033	0.222
0.258		0.329			0.171	0.024	0.29
0.283		0.324			0.231	0.229	0.222
0.328		0.251			0.227	0.057	0.268
		0.206				0.054	0.268
		0.432				0.059	0.342
0.313		0.295			0.111	0.057	0.234
0.235					0.172	0.056	0.233
0.301					0.231	0.063	0.233
0.258		0.365			0.023	0.069	0.285
0.256		0.379			0.119	0.053	0.222
0.238		0.301			0.059	0.113	0.211
0.216		0.356			0.064	0.063	0.239
0.195		0.311			0.119	0.056	0.217
0.165		0.345			0.055	0.024	0.154
0.302		0.389			0.114		0.285
0.294		0.354			0.053		0.331
		0.366			0.172	0.06	0.336
		0.304			0.118	0.177	0.291
0.302		0.335			0.233	0.033	0.176
0.29					0.117	0.051	0.291
0.272					0.112	0.054	0.165
0.272		0.41			0.055	0.039
0.315		0.336			0.053	0.035
0.401		0.298			0.116	0.076	0.167
0.25		0.403			0.119	0.108	0.111
0.084		0.369			0.176	0.064	0.228
		0.352				0.058	0.288
		0.433				0.055	0.278
0.394		0.293			0.057	0.024	0.278
0.318		0.229			0.026	0.018	0.182
0.299		0.329			0.057	0.021	0.172
0.264		0.321			0.109	0.055	0.156
0.223					0.051	0.028	0.223
0.238					0.118	0.051	0.227
0.334		0.406			0.12	0.061	0.228
0.356		0.303			0.057		0.223
0.323		0.355			0.109		0.39
0.351		0.341			0.106	0.02	0.334
0.24		0.375			0.054	0.074	0.349
0.202		0.353			0.166	0.053	0.288
		0.219			0.232	0.061	0.385
		0.28			0.114	0.047	0.339
0.357		0.286			0.169	0.073	0.344
0.315		0.215			0.166	0.054	0.227
0.275		0.368			0.054	0.047
0.244					0.172	0.107
0.392					0.115	0.061	0.16
0.281		0.396			0.118	0.121	0.346
0.354		0.312			0.172	0.114	0.331
0.271		0.307				0.074	0.224
0.332		0.322				0.046	0.223
0.369		0.287			0.175	0.067	0.339
0.342		0.251			0.023	0.04	0.175
0.301		0.329			0.057	0.167	0.287
		0.198			0.114	0.034	0.339
		0.283			0.117	0.067	0.228
0.281		0.276			0.06	0.067	0.164
0.259		0.251			0.111	0.054	0.399
0.324					0.061	0.047	0.29
0.239					0.117		0.295
0.377					0.053		0.119
0.281					0.168	0.051	0.116
0.332					0.057	0.052	0.171
0.271					0.121	0.051	0.164
0.258					0.118	0.046	0.052
0.247					0.168	0.052	0.108
0.289					0.114	0.039	0.164
					0.057	0.051
					0.117	0.064
0.281					0.171	0.071	0.223
0.328					0.228	0.058	0.096
0.293					0.178	0.071	0.032
0.401						0.103	0.287
0.406						0.065	0.287
0.377					0.113	0.071	0.223
0.279					0.119	0.064	0.106
0.369					0.111	0.084	0.276
					0.161	0.058	0.292
					0.12	0.11	0.228
					0.06	0.051	0.386
					0.172	0.045	0.233
					0.06	0.058	0.165
					0.173	0.078	0.275
					0.173	0.051	0.064
					0.286		0.222
					0.116		0.18
					0.4	0.022	0.223
					0.355	0.028	0.165
					0.173	0.022	0.111
					0.173	0.063	0.174
					0.226	0.054
					0.035	0.034
					0.224	0.039	0.265
					0.221	0.053	0.285
					0.167	0.112	0.299
						0.117	0.226
						0.039	0.112
						0.054	0.113
						0.064	0.166
						0.029	0.166
						0.049	0.146
						0.118	0.059
						0.064	0.16
						0.117	0.172
						0.127	0.212
						0.063	0.225
						0.166	0.206
						0.049	0.166
							0.226
							0.325
						0.036	0.173
						0.042	0.212
						0.037	0.139
						0.06	0.232
						0.048
						0.121
						0.042	0.225
						0.066	0.177
						0.122	0.056
						0.11	0.177
						0.067	0.177
						0.061	0.108
						0.054	0.211
						0.067	0.177
						0.055	0.225
						0.055	0.215
						0.103	0.276
						0.067	0.293
						0.067	0.285
						0.341	0.396
						0.286	0.232
							0.22
							0.164
							0.172
							0.297
							0.164
							0.224
							0.108
							0.113
							0.185
							0.165
							0.165
							0.273
							0.325
							0.17
							0.278
							0.17
							0.283
							0.284
							0.221
							0.231
							0.268
							0.412
							0.293
							0.227
							0.216
							0.278
							0.227
							0.216

## Sheet: invivo comp
	Unfixed			Fixed (90°)			in vivo (50°)			in vivo (120°)
Sarcomere Length Variability	0.36			0.09			0.08			0.1
	Unfixed			Fixed (90°)			in vivo (50°)			in vivo (120°)
Sarcomere Length CV	18.96			4.455			3.8			4
